# Supplementary material for: Ionic Liquids and Water: Hydrophobicity vs. Hydrophilicity
Source: Molecules. 2021 Nov 26;26(23):7159. doi: 10.3390/molecules26237159 (PMC8658901; doi:10.3390/molecules26237159)
Supplement: Supplementary file 1 [file molecules-26-07159-s001.zip]

Archive with 1 entries (1 files):
- molecules-1458316-supplementary.pdf
